# Supplementary material for: Oral Factors That Impact the Oral Microbiota in Parkinson’s Disease
Source: Microorganisms. 2021 Jul 29;9(8):1616. doi: 10.3390/microorganisms9081616 (PMC8402101; doi:10.3390/microorganisms9081616)
Supplement: Supplementary file 1 [file microorganisms-09-01616-s001.zip]

Archive with 1 entries (1 files):
- microorganisms-1285682-supplementary.pdf
